# Supplementary material for: Blood-Based Inflammatory Markers Are Associated with Treatment Outcomes in Head and Neck Squamous Cell Carcinoma Receiving Anti-PD-1 Therapy: CRP as a Superior Predictive Marker
Source: Int J Mol Sci. 2025 Sep 19;26(18):9154. doi: 10.3390/ijms26189154 (PMC12471243; doi:10.3390/ijms26189154)
Supplement: Supplementary file 1 [file ijms-26-09154-s001.zip]

Archive with 1 entries (1 files):
- ijms-3841186-supplementary.pdf
